# Supplementary material for: D-Fructose Assimilation and Fermentation by Yeasts Belonging to Saccharomycetes: Rediscovery of Universal Phenotypes and Elucidation of Fructophilic Behaviors in Ambrosiozyma platypodis and Cyberlindnera americana
Source: Microorganisms. 2021 Apr 5;9(4):758. doi: 10.3390/microorganisms9040758 (PMC8065679; doi:10.3390/microorganisms9040758)
Supplement: Supplementary file 1 [file microorganisms-09-00758-s001.zip]

Archive with 2 entries (2 files):
- microorganisms-1050919 -SUP/microorganisms-1050919-SupplementaryFigure1.pdf
- microorganisms-1050919 -SUP/microorganisms-1050919-SupplementaryTable1.xls
