# Supplementary material for: D-Fructose Assimilation and Fermentation by Yeasts Belonging to Saccharomycetes: Rediscovery of Universal Phenotypes and Elucidation of Fructophilic Behaviors in Ambrosiozyma platypodis and Cyberlindnera americana
Source: Microorganisms. 2021 Apr 5;9(4):758. doi: 10.3390/microorganisms9040758 (PMC8065679; doi:10.3390/microorganisms9040758)
Supplement: Supplementary file 1 [file microorganisms-09-00758-s001.zip › microorganisms-1050919 -SUP/microorganisms-1050919-SupplementaryTable1.xls]

## Sheet: Supplementary Table 1
	Table S1. (a) Growth in the assimilation media containing each sugar
	Assimilation
		Ambrosiozyma platypodis JCM 1843					Cyberlindnera americana JCM 3592					Sporopachydermia quercuum JCM 9486					Saccharomyces cerevisiae JCM 7255
		Glucose	Fructose	Sucrose			Glucose	Fructose	Sucrose			Glucose	Fructose	Sucrose			Glucose	Fructose	Sucrose
	1st					1st					1st					1st
	1w	+	+	+		1w	nd	nd	nd		1w	+	±	-		1w	++	++	++
	2w	nd	nd	nd		2w	+	+	+		2w	nd	nd	nd		2w	++	++	++
	3w	++	++	++		3w	+++	+++	+++		3w	++ ~ +++	++	-		3w	++	++	++
	4w	+++	+++	+++							4w	++ ~ +++	++ ~ +++	-		4w	++	++	++
	2nd					2nd					2nd					2nd
	1w	++	++ ~ +++	++		1w	+	+ ~ ++	+		1w	+	+	-		1w	++	++	++
	2w	+++	+++	+++		2w	++ ~ +++	+++	++ ~ +++		2w	++	+	-		2w	++	++	++
						3w	+++		+++		3w	++	++	-		3w	++	++	++
											4w	++	++	-		4w	++	++	++
		nd, no data
	Table S1. (b) Filling of gas in Durham tube in the fermentation media containing each sugar
	Fermentation
		A. platypodis JCM 1843					C. amaericana JCM 3592					S. quercuum JCM 9486					S. cerevisiae JCM 7255
		Glucose	Fructose	Sucrose			Glucose	Fructose	Sucrose			Glucose	Fructose	Sucrose			Glucose	Fructose	Sucrose
	1st					1st					1st					1st
	21d	-	++	-		3d	-	+	-		2d	+	-	-		3d	+++	+++	+++
						8d	-	+++	-		3d	++ ~ +++	-	-
	2nd					2nd					2nd					2nd
	4d	-	+ ~ ++	-		6d	-	+	-		3d	++	-	-		1d	++ ~ +++	+++	++ ~ +++
	6d	-	++	-		7d	-	++	-							2d			+++
	12d	+		-		10d	-	+++	-
	3rd					3rd					3rd
	3d	-	+ ~ ++	-		4d	-	+ ~ ++	-		3d	+ ~ ++	-	-
	4d	-	++	-		7d	-	+++	-		4d	++	-	-
	18d	+		-
